# Supplementary material for: Lysine Acetyltransferase 6A Drives M1 Macrophage Polarization Through Metabolic Reprogramming in Sepsis-Induced Acute Lung Injury
Source: Biomolecules. 2026 Apr 20;16(4):609. doi: 10.3390/biom16040609 (PMC13113684; doi:10.3390/biom16040609)
Supplement: Supplementary file 1 [file biomolecules-16-00609-s001.zip]

Archive with 1 entries (1 files):
- biomolecules-4177052-supplementary.pdf
